# Supplementary material for: Novel Lung Cell-Penetrating Peptide Targets Alveolar Epithelial Type II Cells, Basal Cells, and Ionocytes
Source: Pharmaceutics. 2025 Jun 25;17(7):824. doi: 10.3390/pharmaceutics17070824 (PMC12298391; doi:10.3390/pharmaceutics17070824)
Supplement: Supplementary file 1 [file pharmaceutics-17-00824-s001.zip]

Archive with 1 entries (1 files):
- pharmaceutics-3712261-supplementary.pdf
